# Supplementary material for: P2RX7 signaling drives the differentiation of Th1 cells through metabolic reprogramming for aerobic glycolysis
Source: Front Immunol. 2023 Mar 13;14:1140426. doi: 10.3389/fimmu.2023.1140426 (PMC10040773; doi:10.3389/fimmu.2023.1140426)
Supplement: Supplementary file 4 [file Table_1.xlsx]

## Sheet: Plan1
	UPREGULATED PROTEINS
#	P2rx7-/- CD4+ T cells	B6 CD4+ T cells
1	Transcription factor BTF3	Cytochrome b-c1 complex subunit 2, mitochondrial
2	Importin subunit alpha-1	Pre-mRNA-splicing factor ATP-dependent RNA helicase DHX15
3	Zinc finger CCHC domain-containing protein 8	Myosin-9
4	Replication factor C subunit 4	Serine/arginine-rich splicing factor 4
5	40S ribosomal protein S10	Tyrosine-protein kinase CSK
6	U3 small nucleolar RNA-associated protein 18 homolog	Actin-related protein 2
7	Guanine nucleotide-binding protein-like 3	Isocitrate dehydrogenase [NAD] subunit alpha, mitochondrial
8	Isopentenyl-diphosphate Delta-isomerase 1	GTP-binding protein 1
9	Cytosolic acyl coenzyme A thioester hydrolase	Neutral alpha-glucosidase AB
10	Nuclear factor of activated T-cells, cytoplasmic 2	Mitochondrial fission factor
11	NADH dehydrogenase [ubiquinone] 1 alpha subcomplex subunit 7	Actin-related protein 2/3 complex subunit 2
12	Ras GTPase-activating protein-binding protein 2	Proteasome subunit beta type-8
13	Haloacid dehalogenase-like hydrolase domain-containing 5	Mannose-1-phosphate guanyltransferase beta
14	SRSF protein kinase 1	Moesin
15	Lon protease homolog, mitochondrial	U6 snRNA-associated Sm-like protein LSm6
16	40S ribosomal protein S29	Apoptosis inhibitor 5
17	Importin-7	Rho GTPase-activating protein 45
18	Nck-associated protein 1-like	U1 small nuclear ribonucleoprotein 70 kDa
19	40S ribosomal protein S7	rRNA 2-O-methyltransferase fibrillarin
20	40S ribosomal protein S17	Immunity-related GTPase family M protein 1
21	DNA ligase 1	Protein C10
22	Filamin-A	GTPase IMAP family member 4
23	Eukaryotic translation initiation factor 1A, X-chromosomal	ATP synthase F(0) complex subunit B1, mitochondrial
24	2-5-oligoadenylate synthase 3	Alpha-enolase
25	Exportin-5	Ras-related protein Rab-11B
26	Methionine aminopeptidase 2	Fructose-bisphosphate aldolase A
27	Regulator of nonsense transcripts 1	Protein phosphatase 1B
28	Ras GTPase-activating protein-binding protein 1	Hexokinase-1
29	Thioredoxin reductase 1, cytoplasmic	Lysosomal protective protein
30	Heat shock protein 105 kDa	B-cell receptor-associated protein 31
31	Prolyl endopeptidase	Interferon-activable protein 204
32	Eukaryotic translation initiation factor 4H	Zinc finger protein Aiolos
33	40S ribosomal protein SA	Cytosolic purine 5-nucleotidase
34	UDP-N-acetylglucosamine--peptide N-acetylglucosaminyltransferase 110 kDa subunit	Triosephosphate isomerase
35	pre-rRNA processing protein FTSJ3	GTPase IMAP family member 1
36	Crk-like protein	Lysophospholipid acyltransferase 7
37	Trifunctional purine biosynthetic protein adenosine-3	Protein S100-A4
38	Translationally-controlled tumor protein
39	Guanylate-binding protein 2
40	Amyloid beta A4 precursor protein-binding family B member 1-interacting protein
41	Nascent polypeptide-associated complex subunit alpha
42	Cysteine and histidine-rich domain-containing protein 1
43	60S acidic ribosomal protein P2
44	40S ribosomal protein S5
45	Stress-70 protein, mitochondrial
46	Ubiquitin carboxyl-terminal hydrolase isozyme L3
47	Histone acetyltransferase type B catalytic subunit
48	Elongation factor 1-delta
49	Receptor of activated protein C kinase 1
50	D-3-phosphoglycerate dehydrogenase
51	Glycine--tRNA ligase
52	DNA replication licensing factor MCM2
53	60S ribosomal protein L14
54	Cytochrome b-c1 complex subunit 7
55	26S proteasome non-ATPase regulatory subunit 1
56	T-complex protein 1 subunit gamma
57	Mitochondrial import receptor subunit TOM22 homolog
58	Fatty acid synthase
59	AP-2 complex subunit mu
60	Nuclear pore complex protein Nup93
61	60S ribosomal protein L4
62	Phosphoserine aminotransferase
63	Importin-5
64	Inosine-5-monophosphate dehydrogenase 2
65	26S proteasome non-ATPase regulatory subunit 4
66	Proliferation-associated protein 2G4
67	40S ribosomal protein S8
68	SWI/SNF complex subunit SMARCC1
69	Exosome RNA helicase MTR4
70	T-cell surface glycoprotein CD4
71	60S ribosomal protein L12
72	40S ribosomal protein S2
73	Eukaryotic translation initiation factor 3 subunit H
74	Tubulin beta-5 chain
75	B-cell lymphoma/leukemia 11B
76	Transformer-2 protein homolog alpha
77	Zinc finger CCCH-type antiviral protein 1
78	Eukaryotic translation initiation factor 2 subunit 1
79	DNA replication licensing factor MCM3
80	Isocitrate dehydrogenase [NAD] subunit gamma 1, mitochondrial
81	Complement component 1 Q subcomponent-binding protein, mitochondrial
82	Elongation factor 1-beta
83	Serine/threonine-protein phosphatase 6 regulatory subunit 1
84	Poly(U)-binding-splicing factor PUF60
85	DnaJ homolog subfamily C member 7
86	Eukaryotic translation initiation factor 3 subunit D
87	Tryptophan--tRNA ligase, cytoplasmic
88	Heat shock protein HSP 90-beta
89	28 kDa heat- and acid-stable phosphoprotein
90	Elongation factor 1-gamma
91	Eukaryotic translation initiation factor 3 subunit L
92	Biliverdin reductase A
93	60S ribosomal protein L7
94	FACT complex subunit SSRP1
95	40S ribosomal protein S16
96	Endoplasmic reticulum resident protein 44
97	Ubiquitin-associated protein 2-like
98	T-complex protein 1 subunit eta
99	Cytochrome b-c1 complex subunit 1, mitochondrial
100	Tubulin beta-4B chain
101	Tubulin alpha-1B chain
102	60S ribosomal protein L5
103	Vacuolar protein sorting-associated protein 4B
104	Eukaryotic translation initiation factor 3 subunit C
105	DNA replication licensing factor MCM7
106	Hsp90 co-chaperone Cdc37
107	Heat shock protein 75 kDa, mitochondrial
108	Cyclin-K
109	60S ribosomal protein L13a
110	Nuclear pore complex protein Nup155
111	Cleavage and polyadenylation specificity factor subunit 3
112	Acidic leucine-rich nuclear phosphoprotein 32 family member E
113	GTP-binding nuclear protein Ran
114	Transgelin-2
115	Elongation factor 2
116	Calcyclin-binding protein
117	ATP synthase-coupling factor 6, mitochondrial
118	10 kDa heat shock protein, mitochondrial
119	Spectrin alpha chain, non-erythrocytic 1
120	Enhancer of rudimentary homolog
121	Coatomer subunit beta
